# Supplementary material for: Novel Substituted Azoloazines with Anticoagulant Activity
Source: Int J Mol Sci. 2023 Oct 25;24(21):15581. doi: 10.3390/ijms242115581 (PMC10648877; doi:10.3390/ijms242115581)
Supplement: Supplementary file 1 [file ijms-24-15581-s001.zip]

Archive with 1 entries (1 files):
- ijms-2669368-supplementary.pdf
